# Supplementary material for: Effect of Lactobacillus rhamnosus hsryfm 1301 Fermented Milk on Lipid Metabolism Disorders in High-Fat-Diet Rats
Source: Nutrients. 2022 Nov 16;14(22):4850. doi: 10.3390/nu14224850 (PMC9698387; doi:10.3390/nu14224850)
Supplement: Supplementary file 1 [file nutrients-14-04850-s001.zip]

Archive with 1 entries (1 files):
- nutrients-2018211-supplementary.pdf
